# Supplementary material for: Photographic Atlas and Three-Dimensional Reconstruction of the Holotype Skull of Euhelopus zdanskyi with Description of Additional Cranial Elements
Source: PLoS One. 2013 Nov 21;8(11):e79932. doi: 10.1371/journal.pone.0079932 (PMC3836988; doi:10.1371/journal.pone.0079932)
Supplement: Table S1 — List of sauropod species, their holotype and referred specimens and details of the cranial elements present in each specimen. This list should not be viewed as comprehensive, and in some cases the reader is directed to sources which provide more detailed information of the cranial elements known for a particular species. This list does not include sauropod skull material which has not been assigned to a genus or species. (XLSX) [file pone.0079932.s002.xlsx]

## Sheet: Sheet1
Dark Green: non-dental skull elements present	Light Green: only skull elements known are teeth	White: no skull elements known
Species	Holotype	Cranial?	Specifically	Reference	Specimen	Cranial?	Specifically	Reference	Specimen	Cranial?	Specifically	Reference	Specimen	Cranial?	Specifically	Reference	Specimen	Cranial?	Specifically	Reference	Specimen	Cranial?	Specifically	Reference	Specimen	Cranial?	Specifically	Reference	Specimen	Cranial?	Specifically	Reference	Specimen	Cranial?	Specifically	Reference	Specimen	Cranial?	Specifically	Reference	Specimen	Cranial?	Specifically	Reference	Specimen	Cranial?	Specifically	Reference	Specimen
Abrosaurus dongpoi Ouyang, 1989 emend. Peng & Shu, 1999	?	Yes	Complete skull and mandible	Zhang & Chen, 1996
Abydosaurus mcintoshi Chure, Britt, Whitlock & Wilson, 2010	DINO 16488	Yes	Complete skull and mandible	Chure et al., 2010	DINO 17848	Yes	Premaxila, maxilla, quadratojugal, quadrate, pterygoid, ectopterygoid, dentary, surangular, angular, splenial, intercoronoid, prearticular, teeth	Chure et al., 2010	DINO 17849	Yes	Premaxilla, maxilla, nasal, jugal, lacrimal, postorbital, quadratojugal, braincase, quadrate, pterygoid, ectopterygoid, palatine, teeth	Chure et al., 2010	DINO 39727	Yes	Braincase	Chure et al., 2010
Adamantisaurus mezzalirai Santucci & Bertini, 2006	MUGEO 1282, 1289 and 1295	No		Santucci & Miloni, 2006
Aegyptosaurus baharijensis Stromer, 1932	Destroyed in World War II	No		Stromer, 1932
Aeolosaurus rionegrinus Powell, 1987	MJG-R 1	No		Powell, 1987, 2003
Aeolosaurus colhuehuapensis Casal, Martínez, Luna, Sciutto & Lamanna, 2007	UNPSJB-PV 959/1-27	No		Casal et al., 2007
Aeolosaurus maximus Santucci & Arruda-Campos, 2011	MPMA 12-0001-97	No		Santucci & Arruda-Campos, 2011
Aepisaurus elephantinus Gervais, 1852	MNHN 1868-242	No		Gervais, 1852; Le Loueff, 1993
Agustinia ligabuei Bonaparte, 1999	MCF-PVPH-110	No		Bonaparte, 1999
Alamosaurus sanjuanensis Gilmore, 1922	USNM R 10486	No		Gilmore, 1922, 1946	USNM R 10487 (paratype)	No		Gilmore, 1922, 1946	Many others	No		Poropat, 2013 (Appendix and references therein)	NMMNH P-29724 to 29728	Yes	Teeth	Kues et al., 1980; Lucas et al., 1987; Sullivan, 2000; Jasinski et al., 2011	SMP VP-2507	Yes	Tooth	Jasinski et al., 2011
Algoasaurus bauri Broom, 1904	AMNH 5631	No		Broom, 1904, 1915
Amargasaurus cazaui Salgado & Bonaparte, 1991	MACN-N 15	Yes	Prefrontal, frontal, parietal, postorbital, squamosal, supraoccipital, exoccipital, basioccipital, laterosphenoid, orbitosphenoid, parasphenoid, basipresphenoid complex (basipterygoid process, prootic, opisthotic)	Salgado & Bonaparte, 1991; Salgado & Calvo, 1992
Amargatitanis macni Apesteguía, 2007	MACN PV N51, 53, 34	No		Apesteguía, 2007
Amazonsaurus maranhensis De Souza Carvalho, Avilla & Salgado, 2003	MN455-56, 58-60,62,64-V; UFRJ-DG 58-R/1-5,7,10	No		De Souza Carvalho et al., 2003
Ampelosaurus atacis Le Loeuff, 1995	MDE-C3-247	No		Le Loueff, 1995, 2005	MDE-C3- various	No		Le Loueff, 1995, 2005	MDE-C3-52	Yes	Tooth	Le Loueff, 1995, 2005	MDE-CE-761	Yes	Frontal, parietal, supraoccipital, exoccipital, basioccipital, prootic, laterosphenoid, orbitosphenoid, parasphenoid-basisphenoid	Le Loueff, 2005	MDE-C3-396	Yes	Dentary, teeth	Le Loueff, 2005	MCCM-HUE-8741	Yes	Braincase	Ridgely et al., 2013
Amphicoelias altus Cope, 1877	AMNH 5764	No		Cope, 1877; Carpenter, 2006
Amygdalodon patagonicus Cabrera, 1947	MLP 46-VIII-21-1/2 (lectotype)	No		Cabrera, 1947; Casamiquela, 1963; Rauhut, 2003; Carballido et al., 2010	MLP 46-VIII-21-1/1 and 3 to 11, 19; MLP 36-XI-10-3/1	No		Cabrera, 1947; Casamiquela, 1963; Rauhut, 2003; Carballido et al., 2010	MLP 46-VIII-21-1/12 to 18	Yes	Teeth	Cabrera, 1947; Casamiquela, 1963; Rauhut, 2003; Carballido et al., 2010
Andesaurus delgadoi Calvo & Bonaparte, 1991	MUCPv 132	No		Calvo & Bonaparte, 1991; Mannion & Calvo, 2011
Angolatitan adamastor Mateus, Jacobs, Schulp, Polcyn, Tavares, Neto, Morais & Antunes, 2011	MGUANPA-003	No		Mateus et al., 2011
Antarctosaurus wichmannianus Huene, 1929	MACN 6904	Yes	Postorbital, squamosal, quadrate, braincase, mandible, teeth	Huene, 1929; Powell, 2003
Antarctosaurus giganteus Huene, 1929	MLP 26-316	No		Huene, 1929; Powell, 2003
Antarctosaurus jaxartensis Riabinin, 1939	?	No		Riabinin, 1939
Antarctosaurus brasiliensis Arid & Vizotto, 1972	GP-RD-2 to 4	No		Arid & Vizotto, 1971
Antetonitrus ingenipes Yates & Kitching, 2003	BP/1/4952	No		Yates & Kitching, 2003	BP/1/4952b	No		Yates & Kitching, 2003
Apatosaurus ajax Marsh, 1877	YPM 1860	Yes	Quadrate	Marsh, 1877; McIntosh, 1995; Upchurch et al., 2005	AMNH 460	No		Wedel & Sanders, 2002; Upchurch et al., 2005	NSMT-PV 20375	No		Bjoraker & Naus, 1996; Upchurch et al., 2005	YPM 1840	Yes	Braincase	McIntosh, 1995; Upchurch et al., 2005	YPM 1861, 4676	No		McIntosh, 1995; Upchurch et al., 2005	BYU 17096	Yes	Braincase	Balanoff et al., 2010
Apatosaurus (Brontosaurus) excelsus (Marsh, 1879) Riggs, 1903	YPM 1980	No		Marsh, 1879; Riggs, 1903; Upchurch et al., 2005	YPM 1981	No		Marsh, 1881; Riggs, 1903; Gilmore, 1936; Upchurch et al., 2005	FMNH P25112 (was FMNH 7163)	No		Riggs, 1903; Upchurch et al., 2005
Apatosaurus (Elosaurus) parvus (Peterson & Gilmore, 1902) Upchurch et al., 2004	CMNH 566	No		Peterson & Gilmore, 1902; McIntosh, 1981; Upchurch et al., 2005	UWGM 15556	No		Hatcher, 1901a, b; Gilmore, 1936; McIntosh, 1981; Upchurch et al., 2005
Apatosaurus louisae Holland, 1915	CMNH 3018 (including CMNH 11162)	Yes	Skull	Holland, 1915, 1924; Gilmore, 1936; McIntosh & Berman, 1975; Berman & McIntosh, 1978; Upchurch et al., 2005	CMNH 3378	No		Gilmore, 1936; Upchurch et al., 2005	LACM 52844	No		Gilmore, 1936; Upchurch et al., 2005
Apatosaurus minimus Mook, 1917	AMNH 675	No		Osborn, 1904; Mook, 1917
Aragosaurus ischiaticus Sanz, Buscalioni, Casanovas & Santafé, 1987	ZH 1-19	Yes	Teeth	Sanz et al., 1987; Canudo et al., 2001
Archaeodontosaurus descouensis Buffetaut, 2005	MHNDPal 2003-396	Yes	Dentary, teeth	Buffetaut, 2005
Argentinosaurus huinculensis Bonaparte & Coria, 1993	PVPH-I	No		Bonaparte & Coria, 1993
Argyrosaurus superbus Lydekker, 1893	MLP 77-V-29-1	No		Lydekker, 1893; Huene, 1929; Powell, 2003; Mannion & Otero, 2012
Asiatosaurus mongoliensis Osborn, 1924	AMNH 6264	Yes	Tooth	Osborn, 1924	AMNH 6294	Yes	Tooth	Osborn, 1924	AMNH 6532	Yes	Tooth	Osborn, 1924
Asiatosaurus kwangshiensis Hou, Yeh & Zhao, 1975	IVPP V4794	Yes	Teeth	Hou et al., 1975
Astrodon johnstoni Leidy, 1865	YPM 798 (syntype)	Yes	Teeth	Carpenter & Tidwell, 2005	USNM various - variously assigned to Astrodon or Pleurocoelus)	Yes	Maxilla, pterygoid, alispehnoid, laterosphenoid, supraoccipital, dentary, angular, teeth	See Carpenter and Tidwell (2005) for a complete list of material variously assigned to species of Astrodon and Pleurocoelus by Marsh (1896), Lull (1911), Kingham (1962) and others
Astrophocaudia slaughteri D'Emic, 2013	SMU 61732 and 203/73655	Yes	Tooth	D'Emic, 2013
Atacamatitan chilensis Kellner, Rubilar-Rogers, Vargas & Suárez, 2011	SGO-PV-961	No		Kellner et al., 2011
Atlasaurus imelakei Monbaron, Russell & Taquet, 1999	MSTR (Morocco)	Yes	Partial skull and mandible	Monbaron et al., 1999
Atsinganosaurus velauciensis Garcia, Amico, Fournier, Thouand & Valentin, 2010	VBN.93.01	No		Garcia et al., 2010	VBN.02.03, 22 and 53	Yes	Teeth	Garcia et al., 2010	VBN.00.01 to 03, 12; VBN.02.78, 82, 90, 99, 109 to 110; VBN.93.03 to 08, 10 to 12	No		Garcia et al., 2010	VBN.93.MHNA.99.21	Yes	Tooth	Garcia et al., 2010	VBN.93.MHNA.99.32 to 34, 52	No		Garcia et al., 2010
Australodocus bohetii Remes, 2007	MB.R.2455 (was G 70)	No		Remes, 2006; Whitlock, 2011	MB.R.2454 (was G 69) (paratype)	No		Remes, 2006; Whitlock, 2011
Austrosaurus mckillopi Longman, 1933	QM F2316	No		Longman, 1933; Molnar, 2000
Balochisaurus malkani Malkani, 2004	MSM-43-15 to MSM-48-15	No		Malkani, 2006	MSM-142-4	Yes	"Partial rostrum"	Malkani, 2006, 2009	MSM various	No		Malkani, 2006
Baotianmansaurus henanensis Zhang, Lü, Xu, Li, Yang, Hu, Jia, Ji & Zhang, 2009	41HIII-0200	No		Zhang et al., 2009
Barapasaurus tagorei Jain, Kutty, Roy-Chowdhury & Chatterjee, 1975	ISIR 50	No		Jain et al., 1975, 1979; Bandyopadhyay et al., 2010	ISIR various	No		Jain et al., 1975, 1979; Bandyopadhyay et al., 2010	ISIR 717 to 722	Yes	Teeth	Jain et al., 1975; Bandyopadhyay et al., 2010
Barosaurus lentus Marsh, 1890	YPM 429	No		Marsh, 1890; Lull, 1919; McIntosh, 2005	AMNH 6341	No		McIntosh, 2005	CM 1198, 11984	No		McIntosh, 2005	SDSM 25210, 25331	No		McIntosh, 2005	YPM 419	No		McIntosh, 2005
Barrosasaurus casamiqueli Salgado & Coria, 2009	MCF-PVPH-447/1–3	No		Salgado & Coria, 2009
Baurutitan brittoi Kellner, Campos & Trotta, 2005	MCT 1490-R	No		Kellner et al., 2005
Bellusaurus sui Dong, 1990	IVPP V 8299 to 8300	Yes	Maxilla, braincase, teeth	Dong, 1990
Blikanasaurus cromptoni Galton & Van Heerden, 1985	SAM K403	No		Galton & Van Heerden, 1985, 1998	BP/1/5271a	No		Yates, 2008
Bonatitan reigi Martinelli & Forasiepi, 2004	MACN PV RN 821	Yes	Braincase	Martinelli & Forasiepi, 2004	MACN-PV RN 1061	Yes	Braincase	Martinelli & Forasiepi, 2004
Bonitasaura salgadoi Apesteguía, 2004	MPCA-460 (was MPCA-300)	Yes	Lacrimal, quadrate, frontal, parietal, dentary, teeth	Apesteguía, 2004; Gallina & Apesteguía, 2011
Borealosaurus wimani You, Ji, Lamanna, Li & Li, 2004	LPM0167	No		You et al., 2004	LPM0169	Yes	Tooth	You et al., 2004	LPM0168 and 0170	No		You et al., 2004
Bothriospondylus suffossus Owen, 1875	NHM 44589-44595	No		Owen, 1875; Mannion, 2010
Bothriospondylus madagascarensis Lydekker, 1895	NHM R2598	No		Lydekker, 1895; Mannion, 2010	NHM R2596–2615, R16588, R16589	No		Lydekker, 1895; Mannion, 2010
Brachiosaurus altithorax Riggs, 1903	FMNH P 25107	No		Riggs, 1903, 1904; Jensen, 1987; Taylor, 2009	USNM 21903	No		Jensen, 1985, 1987; Taylor, 2009	BYU various	No		Jensen, 1985, 1987; Taylor, 2009	USNM 5730	Yes	Nearly complete skull	Carpenter & Tidwell, 1998; Taylor, 2009
Brachiosaurus nougaredi Lapparent, 1960	MNHN	No		Lapparent, 1960
Brachytrachelopan mesai Rauhut, Remes, Fechner, Cladera & Puerta, 2005	MPEF-PV 1716	No		Rauhut et al., 2005
Brasilotitan nemophagus Machado, Avilla, Nava, Campos & Kellner, 2013	MPM 125R	Yes	Dentary	Machado et al., 2013
Brohisaurus kirthari Malkani, 2003	MSM-86-K to 94-K, 96-K to 106-K	No		Malkani, 2003	MSM-95-K	No		Malkani, 2003
Brontomerus mcintoshi Taylor, Wedel & Cifelli, 2011	OMNH 66430	No		Taylor et al., 2011	OMNH various	No		Taylor et al., 2011
Bruhathkayosaurus matleyi Yadagiri & Ayyasami, 1987	?	No		Yadagiri & Ayyasami, 1987
Camarasaurus supremus Cope, 1877 (see Madsen et al. 1995 for a list of Camarasaurus cranial remains)	AMNH 5760, 5760', 5760", 5761, 5761a (cotypes / topotypes)	Yes	Maxilla, quadrate, braincase, dentary	Cope, 1877; Osborn & Mook, 1921	AMNH 5768 (holotype of Caulodon diversidens Cope, 1877)	Yes	Teeth	Cope, 1877; Osborn & Mook, 1921	AMNH 5765 (holotype of Amphicoelias altus Cope, 1877)	No			AMNH 5769 (holotype of Caulodon leptoganus Cope, 1878)	Yes	Teeth	Cope, 1878; Osborn & Mook, 1921	AMNH 5763 (holotype of Camarasaurus leptodirus Cope, 1879)	No		Cope, 1879; Osborn & Mook, 1921
Camarasaurus (Apatosaurus) grandis (Marsh, 1877) Osborn & Mook, 1921 (see Madsen et al. 1995 for a list of Camarasaurus cranial remains)	YPM 1901	Yes	Basioccipital, basisphenoid	Madsen et al., 1995	YPM 1905 (paratype)	Yes	Maxilla, frontal, parietal, postorbital, squamosal, quadrate, quadratojugal, pterygoid, ectoperygoid, supraoccipital, exoccipital, opisthotic, prootic, laterosphenoid, orbitosphenoid, basioccipital, basisphenoid, dentary	Madsen et al., 1995
Camarasaurus (Morosaurus) lentus (Marsh, 1889) Osborn & Mook, 1921 (see Madsen et al. 1995 for a list of Camarasaurus cranial remains)	YPM 1910	Yes	Premaxilla, maxilla, quadrate, dentary	Madsen et al., 1995	CMNH 11338	Yes	Complete skull and mandible	Gilmore, 1925; Madsen et al., 1995
Camarasaurus (Cathetosaurus) lewisi (Jensen, 1987) Miller, McIntosh, Stadtman & Gillette, 1992	BYU 9047 (misprinted as 9740 by Jensen, 1988, as pointed out by McIntosh et al., 1996)	Yes	Tooth	Jensen, 1988; McIntosh et al., 1996
Camelotia borealis Galton, 1985	BMNH R2870-2874, 2876-2878	No		Galton, 1985, 1998
Campylodoniscus (Campylodon) ameghinoi (Huene, 1929) Kuhn, 1961	MACN A-IOR63	Yes	Tooth	Huene, 1929; Powell, 2003
Cardiodon rugulosus Owen, 1844 (in Owen, 1840-1945)	Lost	Yes	Tooth	Upchurch & Martin, 2003	BMNH R1527	Yes	Tooth	Upchurch & Martin, 2003	OUMNH J13597	Yes	Tooth	Upchurch & Martin, 2003
Cathartesaura anaerobica Gallina & Apesteguía, 2005	MPCA-232	No		Gallina & Apesteguía, 2005
Cedarosaurus weiskopfae Tidwell, Carpenter & Brooks, 1999	DMNH 39045	No		Tidwell & Carpenter, 1999	FMNH PR 977	No		D'Emic, 2013
Cetiosauriscus stewarti Charig, 1980	BMNH R3078	No		Charig, 1980
Cetiosaurus oxoniensis Phillips, 1871	OUMNH J13605-13613, J13615-16, J13619-J13688, J13899 (lectotype)	No		Upchurch & Martin, 2003	OUMNH J13614 (paralectotype)	No		Upchurch & Martin, 2003	OUMNH J13617-13618, 13780-13781 (paralectotype)	No		Upchurch & Martin, 2003	OUMNH J13596 (paralectotype)	Yes	Braincase	Upchurch & Martin, 2003	LCM G468.1968	No		Upchurch & Martin, 2003
"Cetiosaurus" brevis Owen, 1842	BMNH R2544-2550 (only sauropod material - not holotype)	No		Upchurch & Martin, 2003				Upchurch & Martin, 2003	BMNH R2133	No		Upchurch & Martin, 2003
"Cetiosaurus" medius Owen, 1842	OUMNH J13693 to 13712, 13721, J13748 and 13877	No		Upchurch & Martin, 2003
"Cetiosaurus" longus Owen, 1842	OUMNH	No		Upchurch & Martin, 2003	OUMNH J13871 to 13872	No		Upchurch & Martin, 2003	SCAWM various	No		Upchurch & Martin, 2003
"Cetiosaurus" glymptonensis Phillips, 1871	OUMNH J13750 to 13758	No		Upchurch & Martin, 2003	BMNH R47150, R47412	No		Upchurch & Martin, 2003
"Cetiosaurus" mogrebiensis Lapparent, 1955	MNHN various	No		Lapparent, 1955
Chebsaurus algeriensis Mahammed, Läng, Mami, Mekahli, Benhamou, Bouterfa, Kacemi, Chérief, Chaouati & Taquet, 2005	D001–01 to 78	Yes	Basioccipital, surangular, teeth	Mahammed et al., 2005; Lang & Mahammed, 2010	D001-79–D001-118	Yes	Premaxilla, basicranium	Lang & Mahammed, 2010
Chiayusaurus lacustris Bohlin, 1953	?	Yes	Teeth	Bohlin, 1953
Chiayusaurus asianensis Lee, Yang & Park, 1997	?	Yes	Teeth	Park et al., 2000
Chinshakiangosaurus chunghoensis Dong, 1992	IVPP V14474	Yes	Dentary	Upchurch et al., 2007
Chondrosteosaurus gigas Owen, 1876	BMNH 46869	No		Owen, 1876; Naish & Martill, 2001	BMNH 46870	No		Owen, 1876; Naish & Martill, 2001
Chuanjiesaurus ananensis Fang, Pang, Lü, Zhang, Pan, Wang, Li & Cheng, 2000	Lfch1001	No		Fang et al., 2000; Sekiya, 2011	LCD9701-I	No		Sekiya, 2011
Chubutisaurus insignis Corro, 1975	MACN 18222/01-42; MPEF-PV 1129/A-I & K1–K3; CHMO-565 & 901	No		Del Corro, 1975; Salgado, 1993; Carballido et al., 2011
Clasmodosaurus spatula Ameghino, 1899	Ameghino Collection	Yes	Teeth	Ameghino, 1899; Huene, 1929; Powell, 2003
Comahuesaurus windhauseni Carballido, Salgado, Powell, Canudo & Garrido, 2012	MOZ-PV 6722	No		Carballido et al., 2012	MOZ-PV various	No		Carballido et al., 2012
Daanosaurus zhangi Ye, Gao & Jiang, 2005	ZDM 0193	Yes	Maxilla, frontal, parietal, teeth	Ye et al., 2005
Dashanpusaurus dongi Peng, Ye, Gao, Shu, & Jiang, 2005	ZDM 5028	No		Peng et al., 2005
Datousaurus bashanensis Dong & Tang, 1984	IVPP V7262 to V7623	Yes	Premaxilla, maxilla, jugal, dentary, surangular, teeth	Dong & Tang, 1984; Zhang & Chen, 1996	CV 00740	Yes	Premaxilla, maxilla, dentary, teeth	Cao & You, 2000
Daxiatitan binglingi You, Li, Zhou & Ji, 2008	GSLTZP03-001	No		You et al., 2008
Demandasaurus darwini Fernández-Baldor, Canudo, Huerta, Montero, Pereda Suberbiola & Salgado, 2011	MDS-RVII,various	Yes	Premaxilla, dentary, teeth	Fernandez-Baldor et al., 2011
Diamantinasaurus matildae Hocknull, White, Tischler, Cook, Calleja, Sloan & Elliott, 2009	AODF 603	No		Hocknull et al., 2009
Dicraeosaurus hansemanni Janensch, 1914	HMN m	No		Janensch, 1929	dd 307	Yes	Basicranium	Janensch, 1935-1936	dd 495	Yes	Basicranium	Janensch, 1935-1936	dd 30, 42, 184, 403, 414, 429, 497, 519, 520, 521	Yes	Premaxilla, maxilla, lacrimal, postfrontal, squamosal, postorbital, pterygoid	dd various	No		Janensch, 1929
Dicraeosaurus sattleri Janensch, 1914	HMN O	No		Janensch, 1929	HMN M	No		Janensch, 1929	HMN s	No		Janensch, 1929	HMN Ob	No		Janensch, 1929	HMN La	No		Janensch, 1929	HMN GD	No		Janensch, 1929	HMN E	No		Janensch, 1929
Dinheirosaurus lourinhanensis Bonaparte & Mateus, 1999	ML414	No		Bonaparte & Mateus, 1999; Mannion et al., 2012
Dinodocus mackesoni Owen, 1884	NHMUK 14695	No		Owen, 1884; Woodward, 1908
Diplodocus longus Marsh, 1878	YPM 1920	No		Marsh, 1878	USNM 2672 (formerly 1921)	Yes	Skull and mandible	Marsh, 1884, 1896; McIntosh & Berman, 1975	USNM 2673 (formerly 1922)	Yes	Skull and mandible	Holland, 1906; Whitlock, 2011	AMNH 516	No		Osborn, 1899a, b, 1904	AMNH 655	No		Osborn, 1904	AMNH 545	Yes	Partial skull	Holland, 1906	AMNH 694	Yes	Partial skull	Holland, 1906; Knoll et al., 2006	AMNH 969	Yes	Skull and mandible	Holland, 1906; McIntosh & Berman, 1975; Barrett & Upchurch, 1994	USNM 10865	No		Gilmore, 1933; Blumberg & Sokoloff, 1962		CM 11161	Yes	Skull and mandible	Holland, 1924; McIntosh & Berman, 1975; McIntosh, 1981; Barrett & Upchurch, 1994; Whitlock, 2011; Young et al., 2012	CM 3452	Yes	Skull and mandible	Holland, 1924; McIntosh & Berman, 1975; McIntosh, 1981; Holliday, 2009	CM 11255	Yes	Skull and mandible	Holland, 1924; McIntosh, 1981; Whitlock et al., 2010
Diplodocus lacustris Marsh, 1884	YPM 1922	Yes	Dentary, teeth	Marsh, 1884
Diplodocus carnegii Hatcher, 1901	CM 84	No		Hatcher, 1901	CM 94	No		Hatcher, 1901
Diplodocus hayi Holland, 1924	HMS 175 (was CM 662)	Yes	Braincase	Holland, 1906, 1924
Diplodocus (Seismosaurus) hallorum (Gillette, 1991) Lucas, Spielman, Rinehart, Heckert, Herne, Hunt, Foster & Sullivan, 2006	NMMNH P-3690	No		Gillette, 1991; Herne & Lucas, 2006; Lucas et al., 2006	NMMNH P-25079	No		Herne & Lucas, 2006; Lucas et al., 2006
Dongbeititan dongi Wang, You, Meng, Gao, Chang & Liu, 2007	D2867	No		Wang et al., 2007
Dongyangosaurus sinensis Lü, Azuma, Chen, Zheng & Jin, 2008	DYM 04888	No		Lü et al., 2008
Drusilasaura deseadensis Navarrete, Casal & Martínez, 2011	MPM-PV 2097/1 to 19	No		Navarrete et al., 2011
Duriatitan (Cetiosaurus) humerocristatus (Hulke, 1874) Barrett, Benson & Upchurch, 2010	NHMUK 44635	No		Hulke, 1874; Barrett et al., 2010
Dyslocosaurus polyonychius McIntosh, Coombs & Russell, 1992	AC 663	No		McIntosh et al., 1992
Dystrophaeus viaemalae Cope, 1877	USNM 2364	No		Cope, 1877; Gillette, 1996
Elaltitan lilloi Mannion & Otero, 2012	PVL 4628 and MACN-CH 217	No		Powell, 2003; Mannion & Otero, 2012
Eobrontosaurus (Apatosaurus) yahnahpin (Filla & Redman, 1994) Bakker, 1998	TATE-001	No		Filla & Redman, 1994
Eomamenchisaurus yuanmouensis Lü, Li, Zhong, Ji & Li, 2008	CXMVZA 165	No		Lü et al., 2008
Epachthosaurus sciuttoi Powell, 1990	MACN-CH 1317	No		Powell, 1990, 2003; Martínez et al., 2004	MACN 18689 (paraplastotype)	No		Powell, 1990, 2003; Martínez et al., 2004	UNPSJB-PV 920	No		Martínez et al., 2004	UNPSJB-PV 1006	No		Casal & Ibiricu, 2010	UNPSJB-PV 956	No		Casal & Ibiricu, 2010
Erketu ellisoni Ksepka & Norell, 2006	IGM 100/1803	No		Ksepka & Norell, 2006, 2010
Eucamerotus foxi Blows, 1995	BMNH R2522	No		Blows, 1995	BMNH R 91, 2523 (partim), R406, R708, R94 (partim); MIWG 5314, 5125, BP001 (paratypes)	No		Blows, 1995
Euhelopus (Helopus) zdanskyi (Wiman, 1929) Romer, 1956	PMU 24705 (was R 233)	Yes	Premaxilla, maxilla, nasal, lacrimal, postorbital, squamosal, quadratojugal, quadrate, pterygoid, ectopterygoid, palatine, vomer, dentary, surangular, angular, prearticular, teeth	Wiman, 1929; Mateer & McIntosh, 1985; Wilson & Upchurch, 2009; Poropat, 2013; Poropat & Kear, in prep.	PMU 24706 (was R 234)	No		Wiman, 1929; Mateer & McIntosh, 1985; Wilson & Upchurch, 2009; Poropat, 2013
Europasaurus holgeri Mateus, Laven, & Knötschke vide Sander, Mateus, Laven, & Knötschke, 2006	DFMMh/FV 291	Yes	Premaxilla, maxilla, quadratojugal, occipital region, laterosphenoid-orbitosphenoid, surangular, angular, dentary, teeth	Sander et al., 2006	DFMMh/FV various	Yes	…	Sander et al., 2006
Ferganasaurus verzelini Alifanov & Averianov, 2003	PIN N 3042/1	No		Alifanov & Averianov, 2003
Fukuititan nipponensis Azuma & Shibata, 2010	FPDM-V8468	Yes	Teeth	Azuma & Shibata, 2010
Fusuisaurus zhaoi Mo, Wang, Huang, Huang & Zhou, 2006	NHMG672	No		Mo et al., 2006
Futalognkosaurus dukei Calvo, Porfiri, González-Riga & Kellner, 2007	MUCPv-323	No		Calvo et al., 2007a, b
Galveosaurus herreroi Sànchez-Hernández, 2005	MPG CLH1-16	No		Sánchez-Hernández, 2005; Barco et al., 2005, 2006;
Gannansaurus sinensis Lü, Yi, Zhong & Wei, 2013	GMNH F10001	No		Lü et al., 2013
Gigantosaurus megalonyx Seeley, 1869	BMNH 32498-99	No		Seeley, 1869
Giraffatitan (Brachiosaurus) brancai (Janensch, 1914) Paul, 1988	HMN SII (lectotype - Taylor, 2009)	Yes	Skull fragments, dentary	Janensch, 1935-1936; Taylor, 2009	HMN SI (paralectotype - Taylor, 2009)	Yes	Skull and mandible	Janensch, 1935-1936; Taylor, 2009	HMN S66	Yes	Premaxilla, maxilla, nasal, lacrimal, transversum, palatine, quadrate, squamosal, pterygoid, complete braincase including frontal and parietal, dentary, splenial, complementare, angular, supraangular	Janensch, 1935-1936	HMN S116	Yes	Premaxilla, maxilla, lacrimal, jugal, quadratojugale, postorbital, postfrontal, palatine, transversum, pterygoid, prefrontal, quadrate, squamosal, mandible, hyoid, sclerotic ring	Janensch, 1935-1936	Y1	Yes	Braincase lacking parietal and frontal	Janensch, 1935-1936	St site	Yes	Frontal	Janensch, 1935-1936	WJ site: WJ 1111 and 243d	Yes	Maxilla, prefrontal	Janensch, 1935-1936
Gobititan shenzhouensis You, Tang & Luo, 2003	IVPP 12579	No		You et al., 2003
Gondwanatitan faustoi Kellner & de Azevedo, 1999	MN 4111-V	No		Kellner & Azevedo, 1999
Gongxianosaurus shibeiensis He, Wang, Liu, Zhou, Liu, Cai & Dai, 1998	?	Yes	Premaxilla, dentary, teeth	He et al., 1998; Luo & Wang, 2000
Haplocanthosaurus (Haplocanthus) priscus (Hatcher, 1903a) Hatcher, 1903b	CMNH 572	No		Hatcher, 1903c	CMNH 879 (formerly H. utterbacki)	No		Hatcher, 1903c
Haplocanthosaurus delfsi McIntosh & Williams, 1988	CMNH 10380	No		McIntosh & Williams, 1988
Histriasaurus boscarollii Dalla Vecchia, 1998	WN-V6	No		Dalla Vecchia, 1998, 1999
Huabeisaurus allocotus Pang & Cheng, 2000	HBV-20001	Yes	Teeth	Pang & Cheng, 2000	HBV-20002	No		Pang & Cheng, 2000
Huanghetitan liujiaxiaensis You, Li, Zhou & Ji, 2006	GSLTZP02-001	No		You et al., 2006
Huanghetitan ruyangensis Lü, Xu, Zhang, Hu, Wu, Jia & Ji, 2007	41HIII-0001	No		Lü et al., 2007
Hudiesaurus sinojapanorum Dong, 1997	IVPP V11120	No		Dong, 1997	IVPP V11121-1	No		Dong, 1997	IVPP V11121-2	Yes	Teeth	Dong, 1997
Hypselosaurus priscus Matheron, 1869	?	No		Matheron, 1869; Le Loueff, 1993
“Iguanodon” praecursor Sauvage, 1876	?	Yes	Teeth	Sauvage, 1876
Isanosaurus attavipachi Buffetaut, Suteethorn, Cuny, Tong, Le Loueff, Khansubha & Jongautchariyakul, 2000	CH4	No		Buffetaut et al., 2000
“Ischyrosaurus” manseli Hulke 1874 ?vide Lydekker, 1888	NHMUK 41626	No		Hulke, 1869, 1874; Barrett et al., 2010
Isisaurus (Titanosaurus) colberti (Jain & Bandyopadhyay, 1997) Wilson & Upchurch, 2003	ISIR335/1-65	No		Jain & Bandyopadhyay, 1997
Iuticosaurus (Titanosaurus) valdensis (Huene, 1929) Le Loeuff, 1993	BMNH R151 (lectotype), 146a	No		Huene, 1929; Le Loeuff, 1993; Wilson & Upchurch, 2003	BMNH R1886	No		Le Loueff, 1993; Wilson & Upchurch, 2003
Jainosaurus (Antarctosaurus) septentrionalis (Huene in Huene & Matley, 1933) Hunt, Lockley, Lucas & Meyer, 1994	GSI K27/497 (lectotype)	Yes	Frontal, parietal, supraoccipital, basioccipital, basisphenoid, exoccipital-opisthotic, prootic, laterosphenoid, orbitosphenoid	Huene & Matley, 1933; Wilson et al., 2009	GSI various	No		Huene & Matley, 1933; Wilson et al., 2009	ISI R162	Yes	Frontal, parietal, supraoccipital, basioccipital, basisphenoid, exoccipital-opisthotic, prootic, laterosphenoid, orbitosphenoid	Chatterjee & Rudra, 1996	NHMUK various	No		Wilson et al., 2011
Janenschia (Gigantosaurus) robusta (Fraas, 1908) Wild, 1991	SMNS 12144	No		Janensch, 1961; Wild, 1991; Bonaparte et al., 2000	MB.R.2095.1-13	No		Bonaparte et al., 2000	MB.R.2096.1	No		Bonaparte et al., 2000
Jiangshanosaurus lixianensis Tang, Kang, Jin, Wei & Wu, 2001	ZNM M1322	No		Tang et al., 2001
Jiutaisaurus xidiensis Wu, Dong, Sun, Li & Li, 2006	CAD-02	No		Wu et al., 2006
Jobaria tiguidensis Sereno, Beck, Dutheil, Larsson, Lyon, Moussa, Sadleir, Sidor, Varricchio, Wilson & Wilson, 1999	MNN TIG3	No		Sereno et al., 1999	MNN TIG4 and -5	Yes	Premaxilla, maxilla, lacrimal, postorbital, quadratojugal, quadrate, frontal, parietal, braincase, dentary, teeth	Sereno et al., 1999	MNN TIG6	No		Sereno et al., 1999	MNN TIG7	Yes	Braincase	Sereno et al., 1999
Kaatedocus siberi Tschopp & Mateus, 2013	SMA 0004	Yes	Premaxilla, maxilla, lacrimal, frontal, postorbital, quadratojugal, quadrate, squamosal, parietal, supraoccipital, exoccipital-opisthotic, basioccipital, basisphenoid, orbitosphenoid, laterosphenoid, prootic, dentary, surangular, articular, teeth	Tschopp & Mateus, 2013
Karongasaurus gittelmani Gomani, 2005	Mal-175	Yes	Dentary	Gomani, 2005	Mal-various	Yes	Teeth	Gomani, 2005
Khetranisaurus barkhani Malkani, 2006	MSM-27-4	No		Malkani, 2006	MSM-28-4	No		Malkani, 2006
Klamelisaurus gobiensis Zhao, 1993	IVPP V9492	Yes	Teeth	Zhao, 1993
Kotasaurus yamanpalliensis Yadagiri, 1988	21/SR/PAL	No		Yadagiri, 1988, 2001	SI various	No		Yadagiri, 1988, 2001
Kunmingosaurus wudingensis Dong, 1992	IVPP	Yes	Dentary, teeth	Dong, 1992
Lamplughsaura dharmaramensis Kutty, Chatterjee, Galton & Upchurch, 2007	ISI R257	No		Kutty et al., 2007	ISI R258	Yes	Premaxilla, nasal, frontal, prefrontal, postorbital, jugal, vomer, palatine, pterygoid, ectopterygoid, quadrate, quadratojugal, dentary, prearticular, surangular, supraoccipital, opisthotic	Kutty et al., 2007	ISI R259	Yes	Maxilla, basioccipital-basisphenoid, prootic	Kutty et al., 2007	ISI R261	No		Kutty et al., 2007
Laplatasaurus araukanicus Huene, 1929	MLP CS 1127-8 (MLP 26-306?)	No		Huene, 1929; Bonaparte & Gasparini, 1979; Powell, 2003	MLP CS various	No		Huene, 1929; Powell, 2003
Lapparentosaurus madagascarensis Bonaparte, 1986	MNHN MAA 91-92	No		Bonaparte, 1986
Lessemsaurus sauropoides Bonaparte, 1999	PVL 4822-1/1 to 7, 10	No		Bonaparte, 1999; Pol & Powell, 2007	PVL 4822 ⁄ 8 to 9, 11 to 79	No		Bonaparte, 1999; Pol & Powell, 2007
Ligabuesaurus leanzai Bonaparte, González-Riga & Apesteguía, 2006	MCF-PHV-233	Yes	Maxilla	Bonaparte et al., 2006
Limaysaurus (Rebbachisaurus) tessonei (Calvo & Salgado, 1995) Salgado, Garrido, Cocca & Cocca, 2004	MUCPv-205	Yes	Frontal, parietal, lacrimal, squamosal, postorbital, prefrontal, supraoccipital, exoccipital, basioccipital, laterosphenoid, basisphenoid, basipterygoid, prootic, anthotic, opisthtoic, nasal, quadratojugal, quadrate, jugal, teeth	Calvo & Salgado, 1995	MUCPv-206	No		Calvo & Salgado, 1995	MUCPv-153	No		Calvo & Salgado, 1995
Lirainosaurus astibiae Sanz, Powell, Le Loeuff, Martínez & Pereda-Suberbiola, 1999	MCNA 7458	No		Sanz et al., 1999	MCNA 7439	Yes	Braincase	Sanz et al., 1999; Díez Díaz et al., 2011	MCNA 7440, 7441	Yes	Teeth	Sanz et al., 1999	MCNA various	No		Sanz et al., 1999	MCNA 13913	Yes	Braincase	Díez Díaz et al., 2011	MCNA various	Yes	Teeth	Díez Díaz et al., 2012
Liubangosaurus hei Mo, Xu & Buffetaut, 2010	NHMG 8152	No		Mo et al., 2010
Losillasaurus giganteus Casanovas, Santafé & Sanz, 2001	Lo-1 to 26	Yes	Basioccipital, exoccipital, basisphenoid, basipterygoid	Casanovas et al., 2001
Lourinhasaurus (Apatosaurus) alenquerensis (Lapparent & Zbyszewski, 1957) Dantas, Sanz, Da Silva, Ortega, Dos Santos & Cachão, 1998	MIGM 4956-7, 4970, 4975, 4979-80, 4983-4 and 5780-1	No		Lapparent & Zbyszewski, 1957; Dantas et al., 1998; Telles Antunes & Mateus, 2003	MIGM various	No		Telles Antunes & Mateus, 2003
Lusotitan (Brachiosaurus) atalaiensis (Lapparent & Zbyszewski, 1957) Antunes & Mateus, 2003	MIGM 4798, 4801-10, 4938, 4944, 4950, 4952, 4958, 4964-6, 4981-2, 4985, 8807, 8793-5 (lectotype)	No		Lapparent & Zbyszewski, 1957; Telles Antunes & Mateus, 2003	MIGM various	No		Telles Antunes & Mateus, 2003
Macrurosaurus semnus Seeley, 1869	B55630 to B55652	No		Seeley, 1869, 1876; Le Loeuff, 1993	B55653 to B55654	No		Seeley, 1869, 1876; Le Loeuff, 1993
Magyarosaurus (Titanosaurus) dacus (Nopcsa, 1915) Huene, 1932	BMNH R3861a	No		Nopcsa, 1915	BMNH various	No		Huene, 1932	FG GUB 1007	Yes	Braincase	Weishampel et al., 1991
Malarguesaurus florenciae González Riga, Previtera & Pirrone, 2009	IANIGLA-PV 110	No		Gonzalez Riga et al., 2009	IANIGLA-PV 111	No		Gonzalez Riga et al., 2009
Malawisaurus (Gigantosaurus) dixeyi (Haughton, 1928) Jacobs, Winkler, Downs & Gomani, 1993	SAM 7405	No		Haughton, 1928	MAL-6	Yes	Premaxilla	Jacobs et al., 1993; Gomani, 2005	MAL-174	Yes	Dentary	Jacobs et al., 1993; Gomani, 2005	MAL-8, 9, 176, 193-3, 197-33, 253, 270, 273, 311, 274	Yes	Teeth	Jacobs et al., 1993; Gomani, 2005	MAL-202-1	Yes	Basicranium	Gomani, 2005	MAL-202-2, 202-3	Yes	Parietals	Gomani, 2005	MAL-215	Yes	Ectopterygoid	Gomani, 2005	MAL-44	Yes	Jugal	Gomani, 2005	MAL-203	Yes	Quadrate	Gomani, 2005	Mal-106	Yes	Maxilla fragment	Gomani, 2005	MAL-284	Yes	Splenial	Gomani, 2005	MAL-various	No		Gomani, 2005
Mamenchisaurus constructus Young, 1954	IVPP AS V790	No		Young, 1954	IVPP V946	No		Young, 1958	IVPP V948	No		Young, 1958
Mamenchisaurus hochuanensis Young & Chao, 1972	IVPP	No		Young & Chao, 1972	IVPP V947	No		Young, 1958; Young & Zhao, 1972	ZDM0126	Yes	Premaxilla, maxilla, parietal, frontal, basicranium, dentary	Ye et al., 2001
Mamenchisaurus sinocanadorum Russell & Zheng, 1993	IVPP V10603	Yes	vomer, quadrate, pterygoid, dentary, surangular, angular, coronoid, splenial, prearticular, articular	Russell & Zheng, 1993
Mamenchisaurus anyuensis He, Yang, Cai, Li & Liu, 1996	AL001	No		He et al., 1996	AL002, AL003 (paratypes)	No		He et al., 1996	AL101 to 106	No		He et al., 1996
Mamenchisaurus youngi Pi, Ouyang & Yi, 1996	ZDM0083	Yes	Complete skull and mandible	Pi et al., 1996; Ouyang & Ye, 2002
Mamenchisaurus jingyanensis Zhang, Li & Zheng, 1998	CV00734	Yes	Relatively complete skull	Zhang et al., 1998	CMNH JV002	Yes	Teeth	Zhang et al., 1998
Marisaurus jeffi Malkani, 2006	MSM-7-15, 29-15 to 33-15	No		Malkani, 2006	MSM-79-19	"Yes"	"Partial skull"	Malkani, 2006	MSM-various	No		Malkani, 2006
Marmarospondylus (Bothriospondylus) robustus Owen, 1875	BMNH R22428	No		Owen, 1875
Maxakalisaurus topai Kellner, Campos, Azevedo, Trotta, Henriques, Craik & Silva, 2006	MN 5013-V	Yes	Maxilla, teeth	Kellner et al., 2006	MN 7048V to 51V	No		Kellner et al., 2006
Melanorosaurus readi Haughton, 1924	SAM 3449-3450	No		Haughton, 1924; Van Heerden, 1979; Galton et al., 2005; Bonnan & Yates, 2007	SAM 3532	No		Haughton, 1924; Galton et al., 2005; Bonnan & Yates, 2007	NM QR3314	Yes	Premaxilla, maxilla, nasal, lacrimal, prefrontal, frontal, jugal, postorbital, squamosal, quadratojugal, quadrate, parietal, supraoccipital, exoccipital-opisthotic, basioccipital, basispphenoid-parasphenoid, prootic, laterosphenoid, orbitosphenoid, stapes, pterygoid, epipterygoid, ectopterygoid, palatine, vomer, dentary, surangular, angular, prearticular, articular, teeth, ceratohyal	Welman, 1998, 1999; Galton et al., 2005; Bonnan & Yates, 2007; Yates, 2007	NM R1551	No		Van Heerden & Galton, 1997; Galton et al., 2005
Melanorosaurus thabanensis Gauffre, 1993	MNHN LES-16	No		Gauffre, 1993
Mendozasaurus neguyelap González Riga, 2003	IANIGLA-PV 065/1-24	No		Gonzalez Riga, 2003	IANIGLA-PV 066-74; 76-81; 84 (paratypes)	No		Gonzalez Riga, 2003; 2005
Mongolosaurus haplodon Gilmore, 1933	AMNH 6710	Yes	Basicranium, teeth	Gilmore, 1933; Mannion, 2011
Morinosaurus typus Sauvage, 1874	Lost (?)	Yes	Tooth	Sauvage, 1874
"Morosaurus" agilis Marsh, 1889	USNM V5384	Yes	Braincase	Marsh, 1889; Gilmore, 1907; Tidwell et al., 2005
Muyelensaurus pecheni Calvo, González Riga & Porfiri, 2007	MRS-Pv 207	Yes	Frontal, parietal, basioccipital, supraoccipital, exoccipital, basisphenoid, orbitosphenoid, parasphenoid	Calvo et al., 2007	MRS-Pv 59, 60, 337	Yes	Premaxilla	Calvo et al., 2007	MRS-Pv various	No		Calvo et al., 2007
Narambuenatitan palomoi Filippi, García & Garrido, 2011	MAU-Pv-N-425	Yes	Premaxilla, maxilla, frontal, parietal, supraoccipital, exoccipital, opisthotic, prootic, laterosphenoid, orbitosphenoid, basioccipital, basisphenoid, quadrate	Filippi, García et al., 2011
Nebulasaurus taito Xing, Miyashita, Currie, You, & Dong, 2013	LDRC-v.d.1	Yes	Braincase
Nemegtosaurus mongoliensis Nowiński, 1971	Z. PAL MgD-I/9	Yes	Premaxilla, maxilla, nasal, frontal, parietal, postorbital, prefrontal, lacrimal, jugal, squamosal, quadratojugal, vomer, ectopterygoid, palatine, pterygoid, quadrate, basioccipital, basisphenoid, supraoccipital, prootic, exoccipital-opisthotic, laterosphenoid, orbitosphenoid, dentary, surangular, angular, splenial, coronoid, teeth	Nowiński, 1971; Wilson, 2005
Nemegtosaurus pachi Dong, 1977	IVPP V4879	Yes	Tooth	Dong, 1977
Neosodon praecursor Moussaye, 1885	?	Yes	Tooth	Moussaye, 1885
Neuquensaurus (Titanosaurus) australis (Lydekker, 1893) Powell 1992	MLP Ly 1-7	No		Lydekker, 1893; Huene, 1929; Powell, 2003; D'Emic & Wilson, 2011	Many referred specimens	No		Lydekker, 1893; Huene, 1929; Powell, 2003; Otero, 2010
Neuquensaurus (Titanosaurus) robustus (Huene, 1929) Powell, 1992	MLP CS 1095, 1171, 1480	No		Bonaparte & Gasparini, 1979; Powell, 2003	Many referred specimens	No		Huene, 1929; Powell, 2003; Otero, 2010
Nigersaurus taqueti Sereno, Beck, Dutheil, Larsson, Lyon, Moussa, Sadleir, Sidor, Varricchio, Wilson & Wilson, 1999	MNN GAD512	Yes	Premaxilla, maxilla, lacrimal, jugal, quadratojugal, frontal, postorbital, squamosal, quadrate, braincase, dentary, surangular, angular, teeth	Sereno et al., 1999, 2007; Sereno & Wilson, 2005
Nopcsaspondylus alarconensis Apesteguía, 2007	Lost	No		Nopcsa, 1902; Apesteguía, 2007
Normanniasaurus genceyi Le Loeuff, Suteethorn & Buffetaut, 2013	MHNH-2013.2.1	No		Le Loueff et al., 2013	MHNR-coll. Bucaille	No		Le Loueff et al., 2013
Ohmdenosaurus liasicus Wild, 1976	Museum Hauff	No		Wild, 1978
Omeisaurus junghsiensis Young, 1939	IVPP	No		Young, 1939	CV 001 (neotype)	Yes	Occiput, cranium, frontal, parietal	Dong et al., 1983	CV 002 (neoparatype)	Yes	Occiput, cranium	Dong et al., 1983	Various other specimens, a complete list of which was not provided	Yes	Basioccipital. Basisphenoid, exoccipital, wuadrate, parietal, frontal, supraoccipital, prefrontal, ectopterygoid, premaxilla, maxilla, postorbital, mandible	Dong et al., 1983	IVPP V240	Yes	Teeth	Young, 1942	IVPP V257	No		Young, 1942	IVPP V241	Yes	Tooth	Young, 1942	CV 00261 (Zigongosaurus fuxiensis holotype)	Yes	Teeth	Hou et al., 1976; Dong et al., 1983
Omeisaurus changshouensis Young, 1958	IVPP V930	No		Young, 1958
Omeisaurus tianfuensis He, Li, Cai & Gao, 1984	T5701	No		He et al., 1988	T5702 (paratype)	Yes	Complete skull and mandible	He et al., 1988	T5703	Yes	Partial skull	He et al., 1988	T5704	No		He et al., 1988	T705	Yes	Partial skull	He et al., 1988	T5706	No		He et al., 1988	T5707	No		He et al., 1988	T5708	No		He et al., 1988	T5709	No		He et al., 1988	T5710	No		He et al., 1988
Omeisaurus luoquanensis Li, 1988	IVPP V21501	No		He et al., 1988	IVPP V21502	No		He et al., 1988
Omeisaurus maoianus Tang, Jin, Kang & Zhang, 2001	ZNM N8510	Yes	Premaxilla, nasal, maxilla, lacrimal, quadratojugal, jugal, postorbital, ectopterygoid, prefrontal, frontal, squamosal, braincase, quadrate, pterygoid, dentary, surangular, angular, prearticular, articular, teeth	Tang et al., 2001
Omeisaurus jiaoi Jiang, Li, Peng & Ye, 2011	ZDM 5050	No		Jiang et al., 2011
Opisthocoelicaudia skarzynskii Borsuk-Bialynicka, 1977	Z. PAL MgD-I/48	No		Borsuk-Białynicka, 1977	ZPAL MgD-I/25c	No		Borsuk-Białynicka, 1977
Oplosaurus armatus Gervais, 1852	BMNH R964	Yes	Tooth	Gervais, 1852; Naish & Martill, 2001
Ornithopsis hulkei Seeley, 1870	BMNH 28632	No		Hulke, 1870; Blows, 1995
"Ornithopsis" greppini Huene, 1922	MH260	No		Huene, 1922; Schwarz et al., 2007
"Ornithopsis" leedsi Hulke, 1887	BMNH R1984-1988	No		Hulke, 1877; Noè et al., 2010
Overosaurus paradasorum Coria, Filippi, Chiappe, García & Arcucci, 2013	MAU-Pv-CO-439	No		Coria et al., 2013
Pakisaurus balochistani Malkani, 2006	MSM-11-4 to 14-4	No		Malkani, 2006	MSM-15-15, 16-2, 17-16	No		Malkani, 2006
Paludititan nalatzensis Csiki, Codrea, Jipa-Murzea & Godefroit, 2010	UBBNVM1	No		Csiki et al., 2010
Panamericansaurus schroederi Calvo & Porfiri, 2010	MUCPv-417	No		Calvo & Porfiri, 2010
Paralititan stromeri Smith, Lamanna, Lacovara, Dodson, Smith, Poole, Giegengack & Attia, 2001	CGM 81119	No		Smith et al., 2001	1912VIII64	No		Smith et al., 2001
Patagosaurus fariasi Bonaparte, 1979	PVL 4170	No		Bonaparte, 1979, 1986	MACN-CH 935	No		Bonaparte, 1986	MACN-CH 932	No		Bonaparte, 1986	MACN-CH 933	Yes	Mandible	Bonaparte, 1986	PVL 4076	Yes	Premaxilla	Bonaparte, 1986	PVL 4075	No		Bonaparte, 1986	PVL 4617	No		Bonaparte, 1986	MACN-CH 934	Yes	Maxilla	Bonaparte, 1986
Pellegrinisaurus powelli Salgado, 1996	MPCA 1500	No		Salgado, 1996
Pelorosaurus (Cetiosaurus) conybeari (Melville, 1849) Mantell, 1850	BMNH 28626	No		Mantell, 1850
Pelorosaurus becklesi Mantell, 1852	BMNH R-1868	No		Mantell, 1852
Petrobrasaurus puestohernandezi Filippi, Canudo, Salgado, Garrido, Garcia, Cerda & Otero, 2011	MAU-Pv-PH-449	Yes	Teeth	Filippi, Canudo et al., 2011
Phuwiangosaurus sirindhornae Martin, Buffetaut & Suteethorn, 1994	P.W.1-1 to 1-21	No		Martin et al., 1994, 1999	K.1-1 to 39	No		Martin et al., 1999, Klein et al., 2009	K.2-1 to 4	No		Martin et al., 1999	K.D.1-1	No		Martin et al., 2009	K.D.2-1	No		Martin et al., 1999, Klein et al., 2009	P.W.1A-1	No		Martin et al., 1999	P.W.3-1 to 5	No		Martin et al., 1999	P.W.4-1 to 25	No		Martin et al., 1999; Klein et al., 2009	P.W.5-1 to 70	No		Martin, 1994, Martin et al., 1999	P.W.5A-1 to 52	No		Martin, 1994, Martin et al., 1999	P.W.5B-1 to 5	No		Martin et al., 1999	P.W.6-1 to 11	No		Martin et al., 1999	P.W.7-1 to 2
Pitekunsaurus macayai Filippi & Garrido, 2008	MAU-Pv-AG-446	Yes	Basicranium, frontal, tooth	Filippi & Garrido, 2008
Pleurocoelus altus Marsh, 1888 (see also comment on Astrodon)	USNM 4971	No		D'Emic, 2013
Pleurocoelus nanus Marsh, 1888 (see also comment on Astrodon)	USNM 5678, 4968, 4969, 4970	No		D'Emic, 2013
Pleurocoelus valdensis Lydekker, 1889	BMNH	Yes	Teeth	Lydekker, 1889	BMNH R 1626
Protognathosaurus (Protognathus) oxyodon (Zhang, 1988) Olshevsky, 1991	CV 00732	Yes	Dentary	Zhang et al., 1984
Puertasaurus reuili Novas, Salgado, Calvo & Agnolin, 2005	MPM 10002	No		Novas et al., 2005
Pukyongosaurus millenniumi Dong, Paik & Kim, 2001	PKNU-G.102-109	No		Dong et al., 2001
Qiaowanlong kangxii You & Li, 2009	FRDC GJ 07-14	No		You & Li, 2009
Qingxiusaurus youjiangensis Mo, Huang, Zhao, Wang & Xu, 2008	NHMG 8499	No		Mo et al., 2008
Qinlingosaurus luonanensis Xue, Zhang & Bi, 1996 in Xue, Zhang, Bi, Yue & Chen, 1996	?	No		Xue, Zhang & Bi, 1996
Quaesitosaurus orientalis Kurzanov & Bannikov, 1983	PIN No. 3906/2	Yes	Premaxilla, maxilla, frontal, prefrontal, postorbital, parietal, squamosal, quadratojugal, quadrate, palatine, pterygoid, occipital, basisphenoid, braincase, dentary, surangular, angular, coronoid, teeth	Kurzanov & Bannikov, 1983
Rapetosaurus krausei Curry Rogers & Forster, 2001	UA 8698	Yes	Maxilla, lacrimal, jugal, nasal, quadrate, pterygoid, basioccipital, paroccipital process, dentary, angular, surangular, teeth	Curry Rogers & Forster, 2001, 2004	FMNH PR 2184	Yes	Exoccipital, opisthotic, supraoccipital, laterosphenoid	Curry Rogers & Forster, 2001, 2004	FMNH PR 2185	Yes	Prefrontal, frontal	Curry Rogers & Forster, 2001, 2004	FMNH PR 2186	Yes	Prefrontal	Curry Rogers & Forster, 2001, 2004	FMNH PR 2187	Yes	Surangular	Curry Rogers & Forster, 2001, 2004	FMNH PR 2188	Yes	Parietal	Curry Rogers & Forster, 2001, 2004	FMNH PR 2189	Yes	Squamosal	Curry Rogers & Forster, 2001, 2004	FMNH PR 2190	Yes	Quadrate	Curry Rogers & Forster, 2001, 2004	FMNH PR 2191	Yes	Pterygoid	Curry Rogers & Forster, 2001, 2004	FMNH PR 2192	Yes	Exoccipital-opisthotic	Curry Rogers & Forster, 2001, 2004	FMNH PR 2194	Yes	Angular	Curry Rogers & Forster, 2001, 2004	FMNH PR 2196	Yes	Teeth	Curry Rogers & Forster, 2001, 2004	FMNH PR 2197
Rayososaurus agrioensis Bonaparte, 1996	MACN-N 41	No		Bonaparte, 1996; Carballido et al., 2010
Rebbachisaurus garasbae Lavocat, 1954	MNHN	No		Lavocat, 1954
Rhoetosaurus brownei Longman, 1926	QM F1659	No		Longman, 1926, 1927a,b, 1929; Nair & Salisbury, 2012
Rinconsaurus caudamirus Calvo & Riga, 2003	MRS-Pv26	No		Calvo & Gonzalez Riga, 2003	MRS-Pv 117, 263	Yes	Teeth	Calvo & Gonzalez Riga, 2003	MRS-Pv 102	Yes	Prefrontal	Calvo & Gonzalez Riga, 2003	MRS-Pv 112	Yes	Surangular, angular	Calvo & Gonzalez Riga, 2003	MRS-Pv various	No		Calvo & Gonzalez Riga, 2003
Rocasaurus muniozi Salgado & Azpilicueta, 2000	MPCA-Pv 46	No		Salgado & Azpilicueta, 2000; Garcia & Salgado, in press	MPCA-Pv 47-60	No		Salgado & Azpilicueta, 2000; Garcia & Salgado, in press
Ruyangosaurus giganteus Lü, Xu, Jia, Zhang, Zhang, Yang, You & Ji, 2009	41HIII-0002	No		Lü et al., 2009
Saltasaurus loricatus Bonaparte & Powell, 1980	PVL 4017-92	No		Bonaparte & Powell, 1980	PVL 4017-various	No		Bonaparte & Powell, 1980; Powell, 1992, 2003	PVL 4017/161	Yes	Orbitosphenoid, laterosphenoid, prootic, opisthotic, exoccipital, basipterygoid, supraoccipital, basisphenoid, presphenoid	Powell, 1992, 2003	PVL 4017/162	Yes	Frontal, parietal, supraoccipital, laterosphenoid, orbitosphenoid, exoccipital	Powell, 1992, 2003	PVL 4017/211	Yes	Frontal	Powell, 1992, 2003
Sanpasaurus yaoi Young, 1944 partim	IVPP V 156, V 221, V222	No		Young, 1944
Sauroposeidon proteles Wedel, Cifelli & Sanders, 2000	OMNH 53062	No		Wedel et al., 2000a,b	FWMSH 93B-10-18	Yes	Maxilla, nasal, teeth	Rose, 2007	FWMSH 93B-10-1 to 17, 19 to 51	Yes	Teeth	Rose, 2007	YPM various	No		Ostrom, 1970; D'Emic & Foreman, 2012
Shunosaurus lii Dong, Zhou & Zhang, 1983	IVPP V9065	No		Dong et al., 1983	T5401	Yes	Complete skull and mandible	Zhang et al., 1984	T5402	Yes	Complete skull and mandible	Zhang et al., 1984	T5403	Yes	Complete skull and mandible	Zhang et al., 1984	T5404	?		Zhang et al., 1984	-	Yes	Premaxilla, maxilla, prefrontal, frontal parietal, squamosal, quadrate, supraoccipital, exoccipital, opishotic, crista antotica, basioccipital, basisphenoid process, internal carotid foramen, presphenoid, orbitosphenoid, parasphenoid, prootic, crista prootic, dentary	Zheng, 1991	ZG65430	Yes	Complete skull and mandible	Chatterjee & Zheng, 2002
Sonidosaurus saihangaobiensis Xu, Zhang, Tan, Zhao & Tan, 2006	LH V 0010	No		Xu et al., 2006
Sonorasaurus thompsoni Ratkevich, 1998	ASDM 500	No		Ratkevich, 1998; Curtice, 2000
Spinophorosaurus nigerensis Remes, Ortega, Fierro, Joger, Kosma & Ferrer, 2009	GCP-CV-4229 and NMB-1699-R	Yes	Squamosal, postorbital, frontal, parietal, supraoccipital, exoccipital-opisthotic, basioccipital, basisphenoid-parasphenoid, prootic, laterosphenoid, columella, quadrate, pterygoid, surangular	Remes et al., 2009; Knoll et al., 2012	NMB-1698-R	Yes	Premaxilla, maxilla, lacrimal, dentary, angular; overlapping elements with the holotype too	Remes et al., 2009
Sulaimanisaurus gingerichi Malkani, 2006	MSM-17-4 to MSM-22-4	No		Malkani, 2006	MSM-23-3, 24-15, 25-15, 26-15			Malkani, 2006
Supersaurus vivianae Jensen, 1985	BYU 9025	No		Jensen, 1985	BYU various	No		Jensen, 1985, Curtice & Stadtman, 2002, Lovelace et al., 2007	WDC DMJ-021	No		Lovelace et al., 2007
Suuwassea emilieae Harris & Dodson, 2004	ANS 21122	Yes	Premaxilla, maxilla, frontal, parietal, supraoccipital, exoccipital-opisthotic, basioccipital, basisphenoid, orbitosphenoid, laterosphenoid, prootic, squamosal, quadrate, teeth	Harris & Dodson, 2004; Harris, 2006; Whitlock & Harris, 2010
Tangvayosaurus hoffeti Allain, Taquet, Battail, Dejax, Richir, Veran, Limon-Duparcmeur, Vacant, Mateus, Sayarath, Khenthavong & Phouyavong, 1999	TV4-1 to TV4-36	No		Allain et al., 1999
Tapuiasaurus macedoi Zaher, Pol, Carvalho, Nascimento, Riccomini, Larson, Juarez-Valieri, Pires-Domingues, da Silva & Campos, 2011	MZSP-PV 807	Yes	Complete skull and mandible	Zaher et al., 2011
Tastavinsaurus sanzi Canudo, Royo-Torres & Cuenca-Bescós, 2008	MPZ 99/9	No		Canudo et al., 2008	CT-19 site material (CPT-various)	No		Royo-Torres et al., 2012
Tataouinea hannibalis Fanti, Cau, Hassine & Contessi, 2013	ONM DT 1-36	No		Fanti et al., 2013
Tazoudasaurus naimi Allain, Aquesbi, Dejax, Meyer, Monbaron, Montenat, Richir, Rochdy, Russell & Taquet, 2004	To 2000-1	Yes	Dentary, splenial, surangular, angular, prearticular postorbital, quadrate, teeth	Allain et al., 2004; Allain & Aquesbi, 2008	To 2000-2 (etc.?)	Yes	Frontal, parietal, squamosal, supraoccipital, exoccipital-opisthotic	Allain & Aquesbi, 2008
Tehuelchesaurus benitezii Rich, Vickers-Rich, Gimenez, Cúneo, Puerta & Vacca, 1999	MPEF-PV 1125	No		Rich et al., 1999; Carballido et al., 2011
Tendaguria tanzaniensis Bonaparte, Heinrich & Wild, 2000	MB.R.2092.1-2, NB4, NB5	No		Bonaparte et al., 2000
Tienshanosaurus chitaiensis Young, 1937	IVPP AS 40002-3	No		Young, 1937
Titanosaurus indicus Lydekker, 1877	GSI 2191 or 2194	No		Lydekker, 1877; Wilson & Upchurch, 2003
"Titanosaurus" blanfordi Lydekker, 1879	GSI 2195	No		Lydekker, 1879; Wilson & Upchurch, 2003; Mohabey et al., 2013
"Titanosaurus" nanus Lydekker, 1893	MLP Ly 18/19	No		Lydekker, 1893; Wilson & Upchurch, 2003
"Titanosaurus" madagascarensis Depéret, 1896	?	No		Huene, 1929; Wilson & Upchurch, 2003
"Titanosaurus" lydekkeri Huene, 1929	BMNH 32390	No		Hoffet, 1942; Wilson & Upchurch, 2003
"Titanosaurus" falloti Hoffet, 1942	?	No		Depéret, 1896; Wilson & Upchurch, 2003
"Titanosaurus" rahioliensis Mathur & Srivastava, 1987	GSI 19997-20007	Yes	Teeth	Mathur & Srivastava, 1987; Wilson & Upchurch, 2003
Tonganosaurus hei Li, Yang, Liu & Wang, 2010	MCDUT 14454	No		Li et al., 2010
Tornieria (Gigantosaurus) africana (Fraas, 1908) Sternfeld, 1911	SMNS 12140, 12141a, 12142, 12143, 12145a	No		Remes, 2006	MB.R.2386	Yes	Basioccipital, basisphenoid, parasphenoid, exoccipital, opisthotic, supraoccipital, prootic, orbitosphenoid, laterosphenoid, parietal, frontal, prefrontal, premaxilla, maxilla, dentary	Janensch, 1935-1936; Remes, 2006
Traukutitan eocaudata Juárez Valieri & Calvo, 2011	MUCPv 204	No		Juárez Valieri & Calvo, 2011
Trigonosaurus pricei Campos, Kellner, Bertini & Santucci, 2005	MCT 1488-R	No		Campos et al., 2005	MCT 1719-R	No		Campos et al., 2005
Turiasaurus riodevensis Royo-Torres, Cobos & Alcalá, 2006	CPT-1195 to CPT-1210	No		Royo-Torres et al., 2006	CPT-1211 to 1219 (paratypes)	Yes	Premaxilla, maxilla, nasal, lacrimal, prefrontal, frontal, parietal, postorbital, squamosal, quadratojugal, jugal, exoccipital-opisthotic, supraoccipital, prootic, laterosphenoid, orbitosphenoid, basioccipital, basisphenoid-parasphenoid, palatine, pterygoid, quadrate, surangular, angular, prearticular, articular, teeth	Royo-Torres et al., 2006; Royo-Torres & Upchurch, 2012	CPT-1220to CPT-1261 (paratypes)	No		Royo-Torres et al., 2006; Royo-Torres & Upchurch, 2012	CPT-2688	No		Royo-Torres et al., 2009	CPT-1609 to 1657 and CPT-1661 to 1674	No		Royo-Torres et al., 2009
Uberabatitan ribeiroi Salgado & Carvalho, 2008	CPP-UrHo	No		Salgado & Carvalho, 2008	CPP-UrB	No		Salgado & Carvalho, 2008	CPP-UrC	No		Salgado & Carvalho, 2008
Ultrasaurus tabriensis Kim, 1983	DGBU-1973	No		Kim, 1983
Venenosaurus dicrocei Tidwell, Carpenter & Meyer, 2001	DMNH 40932	No		Tidwell et al., 2001
Volkheimeria chubutensis Bonaparte, 1979	PVL 4077	No		Bonaparte, 1979, 1986
Vulcanodon karibaensis Raath, 1972	QG24	No		Raath, 1972; Cooper, 1984	QG 152	No		Cooper, 1984
Wintonotitan wattsi Hocknull, White, Tischler, Cook, Calleja, Sloan & Elliott, 2009	QM F7292	No		Hocknull et al., 2009; pers. obs.	QMF 10916	No		Hocknull et al., 2009; pers. obs.
Xenoposeidon proneneukos Taylor & Naish, 2007	BMNH R2095	No		Lydekker, 1893; Taylor & Naish, 2007
Xianshanosaurus shijiagouensis Lü, Xu, Jiang, Jia, Li, Yuan, Zhang & Ji, 2009	KLR-07-62-6, 15, 59, 62	No		Lü et al., 2009	41HIII-0015	Yes	Teeth	Lü et al., 2009
Yuanmousaurus jingyiensis Lü, Li, Ji, Wang, Zhang & Dong, 2006	YMV 601	No		Lü et al., 2006
Yunmenglong ruyangensis Lü, Xu, Pu, Zhang, Zhang, Jia, Chang, Zhang, Wei, 2013	41HIII-0006	No		Lü et al., 2013
Zapalasaurus bonapartei Salgado, Carvalho & Garrido, 2006	Pv-6127-MOZ	No		Salgado et al., 2006
Zigongosaurus fuxiensis Hou, Chao & Chu, 1976	CV 00261	Yes	Teeth	Hou et al., 1976
Zizhongosaurus chuanchengensis Dong, Zhou & Zhang, 1983	V9067.1-3	No		Dong et al., 1983
[truncated: 27 more columns]

## Sheet: Sheet2
Species
African Jurassic
Archaeodontosaurus descouensis Buffetaut, 2005
Atlasaurus imelakei Monbaron, Russell & Taquet, 1999
Dicraeosaurus hansemanni Janensch, 1914
Giraffatitan (Brachiosaurus) brancai (Janensch, 1914) Paul, 1988
Jobaria tiguidensis Sereno, Beck, Dutheil, Larsson, Lyon, Moussa, Sadleir, Sidor, Varricchio, Wilson & Wilson, 1999
Melanorosaurus readi Haughton, 1924
Spinophorosaurus nigerensis Remes, Ortega, Fierro, Joger, Kosma & Ferrer, 2009
Tazoudasaurus naimi Allain, Aquesbi, Dejax, Meyer, Monbaron, Montenat, Richir, Rochdy, Russell & Taquet, 2004
Tornieria (Gigantosaurus) africana (Fraas, 1908) Sternfeld, 1911
African Cretaceous
Karongasaurus gittelmani Gomani, 2005
Malawisaurus (Gigantosaurus) dixeyi (Haughton, 1928) Jacobs, Winkler, Downs & Gomani, 1993
Nigersaurus taqueti Sereno, Beck, Dutheil, Larsson, Lyon, Moussa, Sadleir, Sidor, Varricchio, Wilson & Wilson, 1999
Rapetosaurus krausei Curry Rogers & Forster, 2001
Asian Jurassic
Abrosaurus dongpoi Ouyang, 1989 emend. Peng & Shu, 1999
Bellusaurus sui Dong, 1990
Chinshakiangosaurus chunghoensis Dong, 1992
Datousaurus bashanensis Dong & Tang, 1984
Gongxianosaurus shibeiensis He, Wang, Liu, Zhou, Liu, Cai & Dai, 1998
Kunmingosaurus wudingensis Dong, 1992
Lamplughsaura dharmaramensis Kutty, Chatterjee, Galton & Upchurch, 2007
Mamenchisaurus hochuanensis Young & Chao, 1972
Mamenchisaurus sinocanadorum Russell & Zheng, 1993
Mamenchisaurus youngi Pi, Ouyang & Yi, 1996
Mamenchisaurus jingyanensis Zhang, Li & Zheng, 1998
Omeisaurus junghsiensis Young, 1939
Omeisaurus tianfuensis He, Li, Cai & Gao, 1984
Omeisaurus maoianus Tang, Jin, Kang & Zhang, 2001
Shunosaurus lii Dong, Zhou & Zhang, 1983
Asian Cretaceous
Euhelopus (Helopus) zdanskyi (Wiman, 1929) Romer, 1956
Jainosaurus (Antarctosaurus) septentrionalis (Huene in Huene & Matley, 1933) Hunt, Lockley, Lucas & Meyer, 1994
Mongolosaurus haplodon Gilmore, 1933
Nemegtosaurus mongoliensis Nowiński, 1971
Phuwiangosaurus sirindhornae Martin, Buffetaut & Suteethorn, 1994
Quaesitosaurus orientalis Kurzanov & Bannikov, 1983
European Jurassic
Cetiosaurus oxoniensis Phillips, 1871
Europasaurus holgeri Mateus, Laven, & Knötschke vide Sander, Mateus, Laven, & Knötschke, 2006
Losillasaurus giganteus Casanovas, Santafé & Sanz, 2001
Turiasaurus riodevensis Royo-Torres, Cobos & Alcalá, 2006
European Cretaceous
Ampelosaurus atacis Le Loeuff, 1995
Demandasaurus darwini Fernández-Baldor, Canudo, Huerta, Montero, Pereda Suberbiola & Salgado, 2011
Lirainosaurus astibiae Sanz, Powell, Le Loeuff, Martínez & Pereda-Suberbiola, 1999
Magyarosaurus (Titanosaurus) dacus (Nopcsa, 1915) Huene, 1932
North American Jurassic
Apatosaurus ajax Marsh, 1877
Apatosaurus louisae Holland, 1915
Brachiosaurus altithorax Riggs, 1903
Camarasaurus supremus Cope, 1877
Camarasaurus (Apatosaurus) grandis (Marsh, 1877) Osborn & Mook, 1921
Camarasaurus (Morosaurus) lentus (Marsh, 1889) Osborn & Mook, 1921
Diplodocus longus Marsh, 1878
Diplodocus lacustris Marsh, 1884
Diplodocus hayi Holland, 1924
Kaatedocus siberi Tschopp & Mateus, 2013
"Morosaurus" agilis Marsh, 1889
Suuwassea emilieae Harris & Dodson, 2004
North American Cretaceous
Abydosaurus mcintoshi Chure, Britt, Whitlock & Wilson, 2010
Sauroposeidon proteles Wedel, Cifelli & Sanders, 2000
South American Jurassic
Patagosaurus fariasi Bonaparte, 1979
South American Cretaceous
Amargasaurus cazaui Salgado & Bonaparte, 1991
Antarctosaurus wichmannianus Huene, 1929
Bonatitan reigi Martinelli & Forasiepi, 2004
Bonitasaura salgadoi Apesteguía, 2004
Ligabuesaurus leanzai Bonaparte, González-Riga & Apesteguía, 2006
Limaysaurus (Rebbachisaurus) tessonei (Calvo & Salgado, 1995) Salgado, Garrido, Cocca & Cocca, 2004
Maxakalisaurus topai Kellner, Campos, Azevedo, Trotta, Henriques, Craik & Silva, 2006
Muyelensaurus pecheni Calvo, González Riga & Porfiri, 2007
Narambuenatitan palomoi Filippi, García & Garrido, 2011
Pitekunsaurus macayai Filippi & Garrido, 2008
Rinconsaurus caudamirus Calvo & Riga, 2003
Saltasaurus loricatus Bonaparte & Powell, 1980
Tapuiasaurus macedoi Zaher, Pol, Carvalho, Nascimento, Riccomini, Larson, Juarez-Valieri, Pires-Domingues, da Silva & Campos, 2011
Alamosaurus sanjuanensis Gilmore, 1922
Amygdalodon patagonicus Cabrera, 1947
Aragosaurus ischiaticus Sanz, Buscalioni, Casanovas & Santafé, 1987
Asiatosaurus mongoliensis Osborn, 1924
Asiatosaurus kwangshiensis Hou, Yeh & Zhao, 1975
Astrodon johnstoni Leidy, 1865
Astrophocaudia slaughteri D'Emic, 2013
Atsinganosaurus velauciensis Garcia, Amico, Fournier, Thouand & Valentin, 2010
Balochisaurus malkani Malkani, 2004
Barapasaurus tagorei Jain, Kutty, Roy-Chowdhury & Chatterjee, 1975
Borealosaurus wimani You, Ji, Lamanna, Li & Li, 2004
Camarasaurus (Cathetosaurus) lewisi (Jensen, 1987) Miller, McIntosh, Stadtman & Gillette, 1992
Cardiodon rugulosus Owen, 1844 (in Owen, 1840-1945)
Chiayusaurus lacustris Bohlin, 1953
Chiayusaurus asianensis Lee, Yang & Park, 1997
Clasmodosaurus spatula Ameghino, 1899
Fukuititan nipponensis Azuma & Shibata, 2010
Huabeisaurus allocotus Pang & Cheng, 2000
Hudiesaurus sinojapanorum Dong, 1997
“Iguanodon” praecursor Sauvage, 1876
Klamelisaurus gobiensis Zhao, 1993
Marisaurus jeffi Malkani, 2006
Morinosaurus typus Sauvage, 1874
Nemegtosaurus pachi Dong, 1977
Neosodon praecursor Moussaye, 1885
Oplosaurus armatus Gervais, 1852
Petrobrasaurus puestohernandezi Filippi, Canudo, Salgado, Garrido, Garcia, Cerda & Otero, 2011
Pleurocoelus valdensis Lydekker, 1889
Protognathosaurus (Protognathus) oxyodon (Zhang, 1988) Olshevsky, 1991
"Titanosaurus" rahioliensis Mathur & Srivastava, 1987
Xianshanosaurus shijiagouensis Lü, Xu, Jiang, Jia, Li, Yuan, Zhang & Ji, 2009
Zigongosaurus fuxiensis Hou, Chao & Chu, 1976
Adamantisaurus mezzalirai Santucci & Bertini, 2006
Aegyptosaurus baharijensis Stromer, 1932
Aeolosaurus rionegrinus Powell, 1987
Aeolosaurus colhuehuapensis Casal, Martínez, Luna, Sciutto & Lamanna, 2007
Aeolosaurus maximus Santucci & Arruda-Campos, 2011
Aepisaurus elephantinus Gervais, 1852
Agustinia ligabuei Bonaparte, 1999
Algoasaurus bauri Broom, 1904
Amargatitanis macni Apesteguía, 2007
Amazonsaurus maranhensis De Souza Carvalho, Avilla & Salgado, 2003
Amphicoelias altus Cope, 1877
Andesaurus delgadoi Calvo & Bonaparte, 1991
Angolatitan adamastor Mateus, Jacobs, Schulp, Polcyn, Tavares, Neto, Morais & Antunes, 2011
Antarctosaurus giganteus Huene, 1929
Antarctosaurus jaxartensis Riabinin, 1939
Antarctosaurus brasiliensis Arid & Vizotto, 1972
Antetonitrus ingenipes Yates & Kitching, 2003
Apatosaurus (Brontosaurus) excelsus (Marsh, 1879) Riggs, 1903
Apatosaurus (Elosaurus) parvus (Peterson & Gilmore, 1902) Upchurch et al., 2004
Apatosaurus minimus Mook, 1917
Argentinosaurus huinculensis Bonaparte & Coria, 1993
Argyrosaurus superbus Lydekker, 1893
Atacamatitan chilensis Kellner, Rubilar-Rogers, Vargas & Suárez, 2011
Australodocus bohetii Remes, 2007
Austrosaurus mckillopi Longman, 1933
Baotianmansaurus henanensis Zhang, Lü, Xu, Li, Yang, Hu, Jia, Ji & Zhang, 2009
Barosaurus lentus Marsh, 1890
Barrosasaurus casamiqueli Salgado & Coria, 2009
Baurutitan brittoi Kellner, Campos & Trotta, 2005
Blikanasaurus cromptoni Galton & Van Heerden, 1985
Bothriospondylus suffossus Owen, 1875
Bothriospondylus madagascarensis Lydekker, 1895
Brachiosaurus nougaredi Lapparent, 1960
Brachytrachelopan mesai Rauhut, Remes, Fechner, Cladera & Puerta, 2005
Brohisaurus kirthari Malkani, 2003
Brontomerus mcintoshi Taylor, Wedel & Cifelli, 2011
Bruhathkayosaurus matleyi Yadagiri & Ayyasami, 1987
Camelotia borealis Galton, 1985
Campylodoniscus (Campylodon) ameghinoi (Huene, 1929) Kuhn, 1961
Cathartesaura anaerobica Gallina & Apesteguía, 2005
Cedarosaurus weiskopfae Tidwell, Carpenter & Brooks, 1999
Cetiosauriscus stewarti Charig, 1980
Cetiosaurus longus Owen, 1842
Cetiosaurus medius Owen, 1842
Cetiosaurus glymptonensis Phillips, 1871
Cetiosaurus mogrebiensis Lapparent, 1955
Chebsaurus algeriensis Mahammed, Läng, Mami, Mekahli, Benhamou, Bouterfa, Kacemi, Chérief, Chaouati & Taquet, 2005
Chondrosteosaurus gigas Owen, 1876
Chuanjiesaurus ananensis Fang, Pang, Lü, Zhang, Pan, Wang, Li & Cheng, 2000
Chubutisaurus insignis Corro, 1975
Comahuesaurus windhauseni Carballido, Salgado, Powell, Canudo & Garrido, 2012
Daanosaurus zhangi Ye, Gao & Jiang, 2005
Dashanpusaurus dongi Peng, Ye, Gao, Shu, & Jiang, 2005
Daxiatitan binglingi You, Li, Zhou & Ji, 2008
Diamantinasaurus matildae Hocknull, White, Tischler, Cook, Calleja, Sloan & Elliott, 2009
Dicraeosaurus sattleri Janensch, 1914
Dinheirosaurus lourinhanensis Bonaparte & Mateus, 1999
Dinodocus mackesoni Owen, 1884
Diplodocus carnegii Hatcher, 1901
Diplodocus (Seismosaurus) hallorum (Gillette, 1991) Lucas, Spielman, Rinehart, Heckert, Herne, Hunt, Foster & Sullivan, 2006
Dongbeititan dongi Wang, You, Meng, Gao, Chang & Liu, 2007
Dongyangosaurus sinensis Lü, Azuma, Chen, Zheng & Jin, 2008
Drusilasaura deseadensis Navarrete, Casal & Martínez, 2011
Duriatitan (Cetiosaurus) humerocristatus (Hulke, 1874) Barrett, Benson & Upchurch, 2010
Dyslocosaurus polyonychius McIntosh, Coombs & Russell, 1992
Dystrophaeus viaemalae Cope, 1877
Elaltitan lilloi Mannion & Otero, 2012
Eobrontosaurus (Apatosaurus) yahnahpin (Filla & Redman, 1994) Bakker, 1998
Eomamenchisaurus yuanmouensis Lü, Li, Zhong, Ji & Li, 2008
Epachthosaurus sciuttoi Powell, 1990
Erketu ellisoni Ksepka & Norell, 2006
Eucamerotus foxi Blows, 1995
Ferganasaurus verzelini Alifanov & Averianov, 2003
Fusuisaurus zhaoi Mo, Wang, Huang, Huang & Zhou, 2006
Futalognkosaurus dukei Calvo, Porfiri, González-Riga & Kellner, 2007
Galveosaurus herreroi Sànchez-Hernández, 2005
Gigantosaurus megalonyx Seeley, 1869
Gobititan shenzhouensis You, Tang & Luo, 2003
Gondwanatitan faustoi Kellner & de Azevedo, 1999
Haplocanthosaurus (Haplocanthus) priscus (Hatcher, 1903a) Hatcher, 1903b
Haplocanthosaurus delfsi McIntosh & Williams, 1988
Histriasaurus boscarollii Dalla Vecchia, 1998
Huanghetitan liujiaxiaensis You, Li, Zhou & Ji, 2006
Huanghetitan ruyangensis Lü, Xu, Zhang, Hu, Wu, Jia & Ji, 2007
Hypselosaurus priscus Matheron, 1869
Isanosaurus attavipachi Buffetaut, Suteethorn, Cuny, Tong, Le Loueff, Khansubha & Jongautchariyakul, 2000
“Ischyrosaurus” manseli Hulke 1874 ?vide Lydekker, 1888
Isisaurus (Titanosaurus) colberti (Jain & Bandyopadhyay, 1997) Wilson & Upchurch, 2003
Iuticosaurus (Titanosaurus) valdensis (Huene, 1929) Le Loeuff, 1993
Janenschia (Gigantosaurus) robusta (Fraas, 1908) Wild, 1991
Jiangshanosaurus lixianensis Tang, Kang, Jin, Wei & Wu, 2001
Jiutaisaurus xidiensis Wu, Dong, Sun, Li & Li, 2006
Khetranisaurus barkhani Malkani, 2006
Kotasaurus yamanpalliensis Yadagiri, 1988
Laplatasaurus araukanicus Huene, 1929
Lapparentosaurus madagascarensis Bonaparte, 1986
Lessemsaurus sauropoides Bonaparte, 1999
Liubangosaurus hei Mo, Xu & Buffetaut, 2010
Lourinhasaurus (Apatosaurus) alenquerensis (Lapparent & Zbyszewski, 1957) Dantas, Sanz, Da Silva, Ortega, Dos Santos & Cachão, 1998
Lusotitan (Brachiosaurus) atalaiensis (Lapparent & Zbyszewski, 1957) Antunes & Mateus, 2003
Macrurosaurus semnus Seeley, 1869
Malarguesaurus florenciae González Riga, Previtera & Pirrone, 2009
Mamenchisaurus constructus Young, 1954
Mamenchisaurus anyuensis He, Yang, Cai, Li & Liu, 1996
Marmarospondylus (Bothriospondylus) robustus Owen, 1875
Melanorosaurus thabanensis Gauffre, 1993
Mendozasaurus neguyelap González Riga, 2003
Neuquensaurus (Titanosaurus) australis (Lydekker, 1893) Powell 1992
Neuquensaurus (Titanosaurus) robustus (Huene, 1929) Powell, 1992
Nopcsaspondylus alarconensis Apesteguía, 2007
Ohmdenosaurus liasicus Wild, 1976
Omeisaurus changshouensis Young, 1958
Omeisaurus luoquanensis Li, 1988
Omeisaurus jiaoi Jiang, Li, Peng & Ye, 2011
Opisthocoelicaudia skarzynskii Borsuk-Bialynicka, 1977
Ornithopsis hulkei Seeley, 1870
"Ornithopsis" greppini Huene, 1922
"Ornithopsis" leedsi Hulke, 1887
Pakisaurus balochistani Malkani, 2006
Paludititan nalatzensis Csiki, Codrea, Jipa-Murzea & Godefroit, 2010
Panamericansaurus schroederi Calvo & Porfiri, 2010
Paralititan stromeri Smith, Lamanna, Lacovara, Dodson, Smith, Poole, Giegengack & Attia, 2001
Pellegrinisaurus powelli Salgado, 1996
Pelorosaurus (Cetiosaurus) conybeari (Melville, 1849) Mantell, 1850
Pelorosaurus becklesi Mantell, 1852
Pleurocoelus altus Marsh, 1888
Pleurocoelus nanus Marsh, 1888
Puertasaurus reuili Novas, Salgado, Calvo & Agnolin, 2005
Pukyongosaurus millenniumi Dong, Paik & Kim, 2001
Qiaowanlong kangxii You & Li, 2009
Qingxiusaurus youjiangensis Mo, Huang, Zhao, Wang & Xu, 2008
Qinlingosaurus luonanensis Xue, Zhang & Bi, 1996 in Xue, Zhang, Bi, Yue & Chen, 1996
Rayososaurus agrioensis Bonaparte, 1996
Rebbachisaurus garasbae Lavocat, 1954
Rhoetosaurus brownei Longman, 1926
Rocasaurus muniozi Salgado & Azpilicueta, 2000
Ruyangosaurus giganteus Lü, Xu, Jia, Zhang, Zhang, Yang, You & Ji, 2009
Sanpasaurus yaoi Young, 1944 partim
Sonidosaurus saihangaobiensis Xu, Zhang, Tan, Zhao & Tan, 2006
Sonorasaurus thompsoni Ratkevich, 1998
Sulaimanisaurus gingerichi Malkani, 2006
Supersaurus vivianae Jensen, 1985
Tangvayosaurus hoffeti Allain, Taquet, Battail, Dejax, Richir, Veran, Limon-Duparcmeur, Vacant, Mateus, Sayarath, Khenthavong & Phouyavong, 1999
Tastavinsaurus sanzi Canudo, Royo-Torres & Cuenca-Bescós, 2008
Tehuelchesaurus benitezii Rich, Vickers-Rich, Gimenez, Cúneo, Puerta & Vacca, 1999
Tendaguria tanzaniensis Bonaparte, Heinrich & Wild, 2000
Tienshanosaurus chitaiensis Young, 1937
Titanosaurus indicus Lydekker, 1877
"Titanosaurus" blanfordi Lydekker, 1879
"Titanosaurus" nanus Lydekker, 1893
"Titanosaurus" madagascarensis Depéret, 1896
"Titanosaurus" lydekkeri Huene, 1929
"Titanosaurus" falloti Hoffet, 1942
Tonganosaurus hei Li, Yang, Liu & Wang, 2010
Traukutitan eocaudata Juárez Valieri & Calvo, 2011
Trigonosaurus pricei Campos, Kellner, Bertini & Santucci, 2005
Uberabatitan ribeiroi Salgado & Carvalho, 2008
Ultrasaurus tabriensis Kim, 1983
Venenosaurus dicrocei Tidwell, Carpenter & Meyer, 2001
Volkheimeria chubutensis Bonaparte, 1979
Vulcanodon karibaensis Raath, 1972
Wintonotitan wattsi Hocknull, White, Tischler, Cook, Calleja, Sloan & Elliott, 2009
Xenoposeidon proneneukos Taylor & Naish, 2007
Yuanmousaurus jingyiensis Lü, Li, Ji, Wang, Zhang & Dong, 2006
Zapalasaurus bonapartei Salgado, Carvalho & Garrido, 2006
Zizhongosaurus chuanchengensis Dong, Zhou & Zhang, 1983
